# Supplementary material for: Graphasing: phasing diploid genome assembly graphs with single-cell strand sequencing
Source: Genome Biol. 2024 Oct 10;25:265. doi: 10.1186/s13059-024-03409-1 (PMC11466045; doi:10.1186/s13059-024-03409-1)
Supplement: Supplementary file 2 — Supplementary Material 2: Table S1. Unitig Filtering Statistics. Table S2. NA24385 hifiasm HiFi Only (44.5x) Phased Assembly Evaluation Statistics. Table S3. NA24385 Strand-seq Library Quality Annotations. Table S4. Verkko NA24385 Titration Scaffold auN [file 13059_2024_3409_MOESM2_ESM.xlsx]

## Sheet: Description
What	Value
Description	Supplementary Tables (Additional file 2)
Title	Graphasing: phasing diploid genome assembly graphs with single-cell strand sequencing
Author	Mir Henglin
Author	Maryam Ghareghani
Author	William Harvey
Author	David Porubsky
Author	Sergey Koren
Author	Evan E. Eichler
Author	Peter Ebert
Author	Tobias Marschall

## Sheet: Table of Contents
Table	Title
S1	Unitig Filtering Statistics
S2	NA24385 Strand-seq Library Quality Annotations
S3	Verkko NA24385 Titration Scaffold auN
S4	NA24385 hifiasm HiFi Only (44.5x) Phased Assembly Evaluation Statistics

## Sheet: Table S1
Sample	Assembler	Total Unitigs (n)	Unitigs < 50kbp (n)	Total Assembly Size < 50kbp (%)
NA24385	Verkko hybrid	8627	4966	2.2
NA24385	hifiasm hybrid	12520	4355	2.5
HG00733	Verkko hybrid	1882	1353	0.5
HG00733	hifiasm hybrid	4579	2026	1.2

## Sheet: Table S2
File 1	File 2	Annotation
HWVTJAFXY_HG002x1xHG002x2_19s005136-1-1_Hasenfeld_lane1HG002x01PE20301_1_sequence.txt.gz	HWVTJAFXY_HG002x1xHG002x2_19s005136-1-1_Hasenfeld_lane1HG002x01PE20301_2_sequence.txt.gz	HighQuality
HWVTJAFXY_HG002x1xHG002x2_19s005136-1-1_Hasenfeld_lane1HG002x01PE20303_1_sequence.txt.gz	HWVTJAFXY_HG002x1xHG002x2_19s005136-1-1_Hasenfeld_lane1HG002x01PE20303_2_sequence.txt.gz	HighQuality
HWVTJAFXY_HG002x1xHG002x2_19s005136-1-1_Hasenfeld_lane1HG002x01PE20305_1_sequence.txt.gz	HWVTJAFXY_HG002x1xHG002x2_19s005136-1-1_Hasenfeld_lane1HG002x01PE20305_2_sequence.txt.gz	HighQuality
HWVTJAFXY_HG002x1xHG002x2_19s005136-1-1_Hasenfeld_lane1HG002x01PE20306_1_sequence.txt.gz	HWVTJAFXY_HG002x1xHG002x2_19s005136-1-1_Hasenfeld_lane1HG002x01PE20306_2_sequence.txt.gz	HighQuality
HWVTJAFXY_HG002x1xHG002x2_19s005136-1-1_Hasenfeld_lane1HG002x01PE20307_1_sequence.txt.gz	HWVTJAFXY_HG002x1xHG002x2_19s005136-1-1_Hasenfeld_lane1HG002x01PE20307_2_sequence.txt.gz	HighQuality
HWVTJAFXY_HG002x1xHG002x2_19s005136-1-1_Hasenfeld_lane1HG002x01PE20308_1_sequence.txt.gz	HWVTJAFXY_HG002x1xHG002x2_19s005136-1-1_Hasenfeld_lane1HG002x01PE20308_2_sequence.txt.gz	HighQuality
HWVTJAFXY_HG002x1xHG002x2_19s005136-1-1_Hasenfeld_lane1HG002x01PE20313_1_sequence.txt.gz	HWVTJAFXY_HG002x1xHG002x2_19s005136-1-1_Hasenfeld_lane1HG002x01PE20313_2_sequence.txt.gz	HighQuality
HWVTJAFXY_HG002x1xHG002x2_19s005136-1-1_Hasenfeld_lane1HG002x01PE20315_1_sequence.txt.gz	HWVTJAFXY_HG002x1xHG002x2_19s005136-1-1_Hasenfeld_lane1HG002x01PE20315_2_sequence.txt.gz	HighQuality
HWVTJAFXY_HG002x1xHG002x2_19s005136-1-1_Hasenfeld_lane1HG002x01PE20318_1_sequence.txt.gz	HWVTJAFXY_HG002x1xHG002x2_19s005136-1-1_Hasenfeld_lane1HG002x01PE20318_2_sequence.txt.gz	HighQuality
HWVTJAFXY_HG002x1xHG002x2_19s005136-1-1_Hasenfeld_lane1HG002x01PE20319_1_sequence.txt.gz	HWVTJAFXY_HG002x1xHG002x2_19s005136-1-1_Hasenfeld_lane1HG002x01PE20319_2_sequence.txt.gz	HighQuality
HWVTJAFXY_HG002x1xHG002x2_19s005136-1-1_Hasenfeld_lane1HG002x01PE20325_1_sequence.txt.gz	HWVTJAFXY_HG002x1xHG002x2_19s005136-1-1_Hasenfeld_lane1HG002x01PE20325_2_sequence.txt.gz	HighQuality
HWVTJAFXY_HG002x1xHG002x2_19s005136-1-1_Hasenfeld_lane1HG002x01PE20327_1_sequence.txt.gz	HWVTJAFXY_HG002x1xHG002x2_19s005136-1-1_Hasenfeld_lane1HG002x01PE20327_2_sequence.txt.gz	HighQuality
HWVTJAFXY_HG002x1xHG002x2_19s005136-1-1_Hasenfeld_lane1HG002x01PE20328_1_sequence.txt.gz	HWVTJAFXY_HG002x1xHG002x2_19s005136-1-1_Hasenfeld_lane1HG002x01PE20328_2_sequence.txt.gz	HighQuality
HWVTJAFXY_HG002x1xHG002x2_19s005136-1-1_Hasenfeld_lane1HG002x01PE20329_1_sequence.txt.gz	HWVTJAFXY_HG002x1xHG002x2_19s005136-1-1_Hasenfeld_lane1HG002x01PE20329_2_sequence.txt.gz	HighQuality
HWVTJAFXY_HG002x1xHG002x2_19s005136-1-1_Hasenfeld_lane1HG002x01PE20331_1_sequence.txt.gz	HWVTJAFXY_HG002x1xHG002x2_19s005136-1-1_Hasenfeld_lane1HG002x01PE20331_2_sequence.txt.gz	HighQuality
HWVTJAFXY_HG002x1xHG002x2_19s005136-1-1_Hasenfeld_lane1HG002x01PE20332_1_sequence.txt.gz	HWVTJAFXY_HG002x1xHG002x2_19s005136-1-1_Hasenfeld_lane1HG002x01PE20332_2_sequence.txt.gz	HighQuality
HWVTJAFXY_HG002x1xHG002x2_19s005136-1-1_Hasenfeld_lane1HG002x01PE20334_1_sequence.txt.gz	HWVTJAFXY_HG002x1xHG002x2_19s005136-1-1_Hasenfeld_lane1HG002x01PE20334_2_sequence.txt.gz	HighQuality
HWVTJAFXY_HG002x1xHG002x2_19s005136-1-1_Hasenfeld_lane1HG002x01PE20335_1_sequence.txt.gz	HWVTJAFXY_HG002x1xHG002x2_19s005136-1-1_Hasenfeld_lane1HG002x01PE20335_2_sequence.txt.gz	HighQuality
HWVTJAFXY_HG002x1xHG002x2_19s005136-1-1_Hasenfeld_lane1HG002x01PE20336_1_sequence.txt.gz	HWVTJAFXY_HG002x1xHG002x2_19s005136-1-1_Hasenfeld_lane1HG002x01PE20336_2_sequence.txt.gz	HighQuality
HWVTJAFXY_HG002x1xHG002x2_19s005136-1-1_Hasenfeld_lane1HG002x01PE20337_1_sequence.txt.gz	HWVTJAFXY_HG002x1xHG002x2_19s005136-1-1_Hasenfeld_lane1HG002x01PE20337_2_sequence.txt.gz	HighQuality
HWVTJAFXY_HG002x1xHG002x2_19s005136-1-1_Hasenfeld_lane1HG002x01PE20339_1_sequence.txt.gz	HWVTJAFXY_HG002x1xHG002x2_19s005136-1-1_Hasenfeld_lane1HG002x01PE20339_2_sequence.txt.gz	HighQuality
HWVTJAFXY_HG002x1xHG002x2_19s005136-1-1_Hasenfeld_lane1HG002x01PE20340_1_sequence.txt.gz	HWVTJAFXY_HG002x1xHG002x2_19s005136-1-1_Hasenfeld_lane1HG002x01PE20340_2_sequence.txt.gz	HighQuality
HWVTJAFXY_HG002x1xHG002x2_19s005136-1-1_Hasenfeld_lane1HG002x01PE20341_1_sequence.txt.gz	HWVTJAFXY_HG002x1xHG002x2_19s005136-1-1_Hasenfeld_lane1HG002x01PE20341_2_sequence.txt.gz	HighQuality
HWVTJAFXY_HG002x1xHG002x2_19s005136-1-1_Hasenfeld_lane1HG002x01PE20342_1_sequence.txt.gz	HWVTJAFXY_HG002x1xHG002x2_19s005136-1-1_Hasenfeld_lane1HG002x01PE20342_2_sequence.txt.gz	HighQuality
HWVTJAFXY_HG002x1xHG002x2_19s005136-1-1_Hasenfeld_lane1HG002x01PE20343_1_sequence.txt.gz	HWVTJAFXY_HG002x1xHG002x2_19s005136-1-1_Hasenfeld_lane1HG002x01PE20343_2_sequence.txt.gz	HighQuality
HWVTJAFXY_HG002x1xHG002x2_19s005136-1-1_Hasenfeld_lane1HG002x01PE20345_1_sequence.txt.gz	HWVTJAFXY_HG002x1xHG002x2_19s005136-1-1_Hasenfeld_lane1HG002x01PE20345_2_sequence.txt.gz	HighQuality
HWVTJAFXY_HG002x1xHG002x2_19s005136-1-1_Hasenfeld_lane1HG002x01PE20347_1_sequence.txt.gz	HWVTJAFXY_HG002x1xHG002x2_19s005136-1-1_Hasenfeld_lane1HG002x01PE20347_2_sequence.txt.gz	HighQuality
HWVTJAFXY_HG002x1xHG002x2_19s005136-1-1_Hasenfeld_lane1HG002x01PE20350_1_sequence.txt.gz	HWVTJAFXY_HG002x1xHG002x2_19s005136-1-1_Hasenfeld_lane1HG002x01PE20350_2_sequence.txt.gz	HighQuality
HWVTJAFXY_HG002x1xHG002x2_19s005136-1-1_Hasenfeld_lane1HG002x01PE20351_1_sequence.txt.gz	HWVTJAFXY_HG002x1xHG002x2_19s005136-1-1_Hasenfeld_lane1HG002x01PE20351_2_sequence.txt.gz	HighQuality
HWVTJAFXY_HG002x1xHG002x2_19s005136-1-1_Hasenfeld_lane1HG002x01PE20352_1_sequence.txt.gz	HWVTJAFXY_HG002x1xHG002x2_19s005136-1-1_Hasenfeld_lane1HG002x01PE20352_2_sequence.txt.gz	HighQuality
HWVTJAFXY_HG002x1xHG002x2_19s005136-1-1_Hasenfeld_lane1HG002x01PE20353_1_sequence.txt.gz	HWVTJAFXY_HG002x1xHG002x2_19s005136-1-1_Hasenfeld_lane1HG002x01PE20353_2_sequence.txt.gz	HighQuality
HWVTJAFXY_HG002x1xHG002x2_19s005136-1-1_Hasenfeld_lane1HG002x01PE20355_1_sequence.txt.gz	HWVTJAFXY_HG002x1xHG002x2_19s005136-1-1_Hasenfeld_lane1HG002x01PE20355_2_sequence.txt.gz	HighQuality
HWVTJAFXY_HG002x1xHG002x2_19s005136-1-1_Hasenfeld_lane1HG002x01PE20356_1_sequence.txt.gz	HWVTJAFXY_HG002x1xHG002x2_19s005136-1-1_Hasenfeld_lane1HG002x01PE20356_2_sequence.txt.gz	HighQuality
HWVTJAFXY_HG002x1xHG002x2_19s005136-1-1_Hasenfeld_lane1HG002x01PE20357_1_sequence.txt.gz	HWVTJAFXY_HG002x1xHG002x2_19s005136-1-1_Hasenfeld_lane1HG002x01PE20357_2_sequence.txt.gz	HighQuality
HWVTJAFXY_HG002x1xHG002x2_19s005136-1-1_Hasenfeld_lane1HG002x01PE20358_1_sequence.txt.gz	HWVTJAFXY_HG002x1xHG002x2_19s005136-1-1_Hasenfeld_lane1HG002x01PE20358_2_sequence.txt.gz	HighQuality
HWVTJAFXY_HG002x1xHG002x2_19s005136-1-1_Hasenfeld_lane1HG002x01PE20359_1_sequence.txt.gz	HWVTJAFXY_HG002x1xHG002x2_19s005136-1-1_Hasenfeld_lane1HG002x01PE20359_2_sequence.txt.gz	HighQuality
HWVTJAFXY_HG002x1xHG002x2_19s005136-1-1_Hasenfeld_lane1HG002x01PE20361_1_sequence.txt.gz	HWVTJAFXY_HG002x1xHG002x2_19s005136-1-1_Hasenfeld_lane1HG002x01PE20361_2_sequence.txt.gz	HighQuality
HWVTJAFXY_HG002x1xHG002x2_19s005136-1-1_Hasenfeld_lane1HG002x01PE20362_1_sequence.txt.gz	HWVTJAFXY_HG002x1xHG002x2_19s005136-1-1_Hasenfeld_lane1HG002x01PE20362_2_sequence.txt.gz	HighQuality
HWVTJAFXY_HG002x1xHG002x2_19s005136-1-1_Hasenfeld_lane1HG002x01PE20363_1_sequence.txt.gz	HWVTJAFXY_HG002x1xHG002x2_19s005136-1-1_Hasenfeld_lane1HG002x01PE20363_2_sequence.txt.gz	HighQuality
HWVTJAFXY_HG002x1xHG002x2_19s005136-1-1_Hasenfeld_lane1HG002x01PE20364_1_sequence.txt.gz	HWVTJAFXY_HG002x1xHG002x2_19s005136-1-1_Hasenfeld_lane1HG002x01PE20364_2_sequence.txt.gz	HighQuality
HWVTJAFXY_HG002x1xHG002x2_19s005136-1-1_Hasenfeld_lane1HG002x01PE20367_1_sequence.txt.gz	HWVTJAFXY_HG002x1xHG002x2_19s005136-1-1_Hasenfeld_lane1HG002x01PE20367_2_sequence.txt.gz	HighQuality
HWVTJAFXY_HG002x1xHG002x2_19s005136-1-1_Hasenfeld_lane1HG002x01PE20368_1_sequence.txt.gz	HWVTJAFXY_HG002x1xHG002x2_19s005136-1-1_Hasenfeld_lane1HG002x01PE20368_2_sequence.txt.gz	HighQuality
HWVTJAFXY_HG002x1xHG002x2_19s005136-1-1_Hasenfeld_lane1HG002x01PE20374_1_sequence.txt.gz	HWVTJAFXY_HG002x1xHG002x2_19s005136-1-1_Hasenfeld_lane1HG002x01PE20374_2_sequence.txt.gz	HighQuality
HWVTJAFXY_HG002x1xHG002x2_19s005136-1-1_Hasenfeld_lane1HG002x01PE20376_1_sequence.txt.gz	HWVTJAFXY_HG002x1xHG002x2_19s005136-1-1_Hasenfeld_lane1HG002x01PE20376_2_sequence.txt.gz	HighQuality
HWVTJAFXY_HG002x1xHG002x2_19s005136-1-1_Hasenfeld_lane1HG002x01PE20377_1_sequence.txt.gz	HWVTJAFXY_HG002x1xHG002x2_19s005136-1-1_Hasenfeld_lane1HG002x01PE20377_2_sequence.txt.gz	HighQuality
HWVTJAFXY_HG002x1xHG002x2_19s005136-1-1_Hasenfeld_lane1HG002x01PE20378_1_sequence.txt.gz	HWVTJAFXY_HG002x1xHG002x2_19s005136-1-1_Hasenfeld_lane1HG002x01PE20378_2_sequence.txt.gz	HighQuality
HWVTJAFXY_HG002x1xHG002x2_19s005136-1-1_Hasenfeld_lane1HG002x01PE20379_1_sequence.txt.gz	HWVTJAFXY_HG002x1xHG002x2_19s005136-1-1_Hasenfeld_lane1HG002x01PE20379_2_sequence.txt.gz	HighQuality
HWVTJAFXY_HG002x1xHG002x2_19s005136-1-1_Hasenfeld_lane1HG002x01PE20381_1_sequence.txt.gz	HWVTJAFXY_HG002x1xHG002x2_19s005136-1-1_Hasenfeld_lane1HG002x01PE20381_2_sequence.txt.gz	HighQuality
HWVTJAFXY_HG002x1xHG002x2_19s005136-1-1_Hasenfeld_lane1HG002x01PE20387_1_sequence.txt.gz	HWVTJAFXY_HG002x1xHG002x2_19s005136-1-1_Hasenfeld_lane1HG002x01PE20387_2_sequence.txt.gz	HighQuality
HWVTJAFXY_HG002x1xHG002x2_19s005136-1-1_Hasenfeld_lane1HG002x01PE20388_1_sequence.txt.gz	HWVTJAFXY_HG002x1xHG002x2_19s005136-1-1_Hasenfeld_lane1HG002x01PE20388_2_sequence.txt.gz	HighQuality
HWVTJAFXY_HG002x1xHG002x2_19s005136-1-1_Hasenfeld_lane1HG002x01PE20389_1_sequence.txt.gz	HWVTJAFXY_HG002x1xHG002x2_19s005136-1-1_Hasenfeld_lane1HG002x01PE20389_2_sequence.txt.gz	HighQuality
HWVTJAFXY_HG002x1xHG002x2_19s005136-1-1_Hasenfeld_lane1HG002x01PE20391_1_sequence.txt.gz	HWVTJAFXY_HG002x1xHG002x2_19s005136-1-1_Hasenfeld_lane1HG002x01PE20391_2_sequence.txt.gz	HighQuality
HWVTJAFXY_HG002x1xHG002x2_19s005136-1-1_Hasenfeld_lane1HG002x01PE20392_1_sequence.txt.gz	HWVTJAFXY_HG002x1xHG002x2_19s005136-1-1_Hasenfeld_lane1HG002x01PE20392_2_sequence.txt.gz	HighQuality
HWVTJAFXY_HG002x1xHG002x2_19s005136-1-1_Hasenfeld_lane1HG002x01PE20393_1_sequence.txt.gz	HWVTJAFXY_HG002x1xHG002x2_19s005136-1-1_Hasenfeld_lane1HG002x01PE20393_2_sequence.txt.gz	HighQuality
HWVTJAFXY_HG002x1xHG002x2_19s005136-1-1_Hasenfeld_lane1HG002x02PE20403_1_sequence.txt.gz	HWVTJAFXY_HG002x1xHG002x2_19s005136-1-1_Hasenfeld_lane1HG002x02PE20403_2_sequence.txt.gz	HighQuality
HWVTJAFXY_HG002x1xHG002x2_19s005136-1-1_Hasenfeld_lane1HG002x02PE20405_1_sequence.txt.gz	HWVTJAFXY_HG002x1xHG002x2_19s005136-1-1_Hasenfeld_lane1HG002x02PE20405_2_sequence.txt.gz	HighQuality
HWVTJAFXY_HG002x1xHG002x2_19s005136-1-1_Hasenfeld_lane1HG002x02PE20407_1_sequence.txt.gz	HWVTJAFXY_HG002x1xHG002x2_19s005136-1-1_Hasenfeld_lane1HG002x02PE20407_2_sequence.txt.gz	HighQuality
HWVTJAFXY_HG002x1xHG002x2_19s005136-1-1_Hasenfeld_lane1HG002x02PE20414_1_sequence.txt.gz	HWVTJAFXY_HG002x1xHG002x2_19s005136-1-1_Hasenfeld_lane1HG002x02PE20414_2_sequence.txt.gz	HighQuality
HWVTJAFXY_HG002x1xHG002x2_19s005136-1-1_Hasenfeld_lane1HG002x02PE20416_1_sequence.txt.gz	HWVTJAFXY_HG002x1xHG002x2_19s005136-1-1_Hasenfeld_lane1HG002x02PE20416_2_sequence.txt.gz	HighQuality
HWVTJAFXY_HG002x1xHG002x2_19s005136-1-1_Hasenfeld_lane1HG002x02PE20417_1_sequence.txt.gz	HWVTJAFXY_HG002x1xHG002x2_19s005136-1-1_Hasenfeld_lane1HG002x02PE20417_2_sequence.txt.gz	HighQuality
HWVTJAFXY_HG002x1xHG002x2_19s005136-1-1_Hasenfeld_lane1HG002x02PE20419_1_sequence.txt.gz	HWVTJAFXY_HG002x1xHG002x2_19s005136-1-1_Hasenfeld_lane1HG002x02PE20419_2_sequence.txt.gz	HighQuality
HWVTJAFXY_HG002x1xHG002x2_19s005136-1-1_Hasenfeld_lane1HG002x02PE20421_1_sequence.txt.gz	HWVTJAFXY_HG002x1xHG002x2_19s005136-1-1_Hasenfeld_lane1HG002x02PE20421_2_sequence.txt.gz	HighQuality
HWVTJAFXY_HG002x1xHG002x2_19s005136-1-1_Hasenfeld_lane1HG002x02PE20422_1_sequence.txt.gz	HWVTJAFXY_HG002x1xHG002x2_19s005136-1-1_Hasenfeld_lane1HG002x02PE20422_2_sequence.txt.gz	HighQuality
HWVTJAFXY_HG002x1xHG002x2_19s005136-1-1_Hasenfeld_lane1HG002x02PE20424_1_sequence.txt.gz	HWVTJAFXY_HG002x1xHG002x2_19s005136-1-1_Hasenfeld_lane1HG002x02PE20424_2_sequence.txt.gz	HighQuality
HWVTJAFXY_HG002x1xHG002x2_19s005136-1-1_Hasenfeld_lane1HG002x02PE20425_1_sequence.txt.gz	HWVTJAFXY_HG002x1xHG002x2_19s005136-1-1_Hasenfeld_lane1HG002x02PE20425_2_sequence.txt.gz	HighQuality
HWVTJAFXY_HG002x1xHG002x2_19s005136-1-1_Hasenfeld_lane1HG002x02PE20428_1_sequence.txt.gz	HWVTJAFXY_HG002x1xHG002x2_19s005136-1-1_Hasenfeld_lane1HG002x02PE20428_2_sequence.txt.gz	HighQuality
HWVTJAFXY_HG002x1xHG002x2_19s005136-1-1_Hasenfeld_lane1HG002x02PE20430_1_sequence.txt.gz	HWVTJAFXY_HG002x1xHG002x2_19s005136-1-1_Hasenfeld_lane1HG002x02PE20430_2_sequence.txt.gz	HighQuality
HWVTJAFXY_HG002x1xHG002x2_19s005136-1-1_Hasenfeld_lane1HG002x02PE20431_1_sequence.txt.gz	HWVTJAFXY_HG002x1xHG002x2_19s005136-1-1_Hasenfeld_lane1HG002x02PE20431_2_sequence.txt.gz	HighQuality
HWVTJAFXY_HG002x1xHG002x2_19s005136-1-1_Hasenfeld_lane1HG002x02PE20432_1_sequence.txt.gz	HWVTJAFXY_HG002x1xHG002x2_19s005136-1-1_Hasenfeld_lane1HG002x02PE20432_2_sequence.txt.gz	HighQuality
HWVTJAFXY_HG002x1xHG002x2_19s005136-1-1_Hasenfeld_lane1HG002x02PE20434_1_sequence.txt.gz	HWVTJAFXY_HG002x1xHG002x2_19s005136-1-1_Hasenfeld_lane1HG002x02PE20434_2_sequence.txt.gz	HighQuality
HWVTJAFXY_HG002x1xHG002x2_19s005136-1-1_Hasenfeld_lane1HG002x02PE20435_1_sequence.txt.gz	HWVTJAFXY_HG002x1xHG002x2_19s005136-1-1_Hasenfeld_lane1HG002x02PE20435_2_sequence.txt.gz	HighQuality
HWVTJAFXY_HG002x1xHG002x2_19s005136-1-1_Hasenfeld_lane1HG002x02PE20439_1_sequence.txt.gz	HWVTJAFXY_HG002x1xHG002x2_19s005136-1-1_Hasenfeld_lane1HG002x02PE20439_2_sequence.txt.gz	HighQuality
HWVTJAFXY_HG002x1xHG002x2_19s005136-1-1_Hasenfeld_lane1HG002x02PE20440_1_sequence.txt.gz	HWVTJAFXY_HG002x1xHG002x2_19s005136-1-1_Hasenfeld_lane1HG002x02PE20440_2_sequence.txt.gz	HighQuality
HWVTJAFXY_HG002x1xHG002x2_19s005136-1-1_Hasenfeld_lane1HG002x02PE20443_1_sequence.txt.gz	HWVTJAFXY_HG002x1xHG002x2_19s005136-1-1_Hasenfeld_lane1HG002x02PE20443_2_sequence.txt.gz	HighQuality
HWVTJAFXY_HG002x1xHG002x2_19s005136-1-1_Hasenfeld_lane1HG002x02PE20445_1_sequence.txt.gz	HWVTJAFXY_HG002x1xHG002x2_19s005136-1-1_Hasenfeld_lane1HG002x02PE20445_2_sequence.txt.gz	HighQuality
HWVTJAFXY_HG002x1xHG002x2_19s005136-1-1_Hasenfeld_lane1HG002x02PE20450_1_sequence.txt.gz	HWVTJAFXY_HG002x1xHG002x2_19s005136-1-1_Hasenfeld_lane1HG002x02PE20450_2_sequence.txt.gz	HighQuality
HWVTJAFXY_HG002x1xHG002x2_19s005136-1-1_Hasenfeld_lane1HG002x02PE20452_1_sequence.txt.gz	HWVTJAFXY_HG002x1xHG002x2_19s005136-1-1_Hasenfeld_lane1HG002x02PE20452_2_sequence.txt.gz	HighQuality
HWVTJAFXY_HG002x1xHG002x2_19s005136-1-1_Hasenfeld_lane1HG002x02PE20454_1_sequence.txt.gz	HWVTJAFXY_HG002x1xHG002x2_19s005136-1-1_Hasenfeld_lane1HG002x02PE20454_2_sequence.txt.gz	HighQuality
HWVTJAFXY_HG002x1xHG002x2_19s005136-1-1_Hasenfeld_lane1HG002x02PE20456_1_sequence.txt.gz	HWVTJAFXY_HG002x1xHG002x2_19s005136-1-1_Hasenfeld_lane1HG002x02PE20456_2_sequence.txt.gz	HighQuality
HWVTJAFXY_HG002x1xHG002x2_19s005136-1-1_Hasenfeld_lane1HG002x02PE20458_1_sequence.txt.gz	HWVTJAFXY_HG002x1xHG002x2_19s005136-1-1_Hasenfeld_lane1HG002x02PE20458_2_sequence.txt.gz	HighQuality
HWVTJAFXY_HG002x1xHG002x2_19s005136-1-1_Hasenfeld_lane1HG002x02PE20464_1_sequence.txt.gz	HWVTJAFXY_HG002x1xHG002x2_19s005136-1-1_Hasenfeld_lane1HG002x02PE20464_2_sequence.txt.gz	HighQuality
HWVTJAFXY_HG002x1xHG002x2_19s005136-1-1_Hasenfeld_lane1HG002x02PE20466_1_sequence.txt.gz	HWVTJAFXY_HG002x1xHG002x2_19s005136-1-1_Hasenfeld_lane1HG002x02PE20466_2_sequence.txt.gz	HighQuality
HWVTJAFXY_HG002x1xHG002x2_19s005136-1-1_Hasenfeld_lane1HG002x02PE20467_1_sequence.txt.gz	HWVTJAFXY_HG002x1xHG002x2_19s005136-1-1_Hasenfeld_lane1HG002x02PE20467_2_sequence.txt.gz	HighQuality
HWVTJAFXY_HG002x1xHG002x2_19s005136-1-1_Hasenfeld_lane1HG002x02PE20469_1_sequence.txt.gz	HWVTJAFXY_HG002x1xHG002x2_19s005136-1-1_Hasenfeld_lane1HG002x02PE20469_2_sequence.txt.gz	HighQuality
HWVTJAFXY_HG002x1xHG002x2_19s005136-1-1_Hasenfeld_lane1HG002x02PE20473_1_sequence.txt.gz	HWVTJAFXY_HG002x1xHG002x2_19s005136-1-1_Hasenfeld_lane1HG002x02PE20473_2_sequence.txt.gz	HighQuality
HWVTJAFXY_HG002x1xHG002x2_19s005136-1-1_Hasenfeld_lane1HG002x02PE20479_1_sequence.txt.gz	HWVTJAFXY_HG002x1xHG002x2_19s005136-1-1_Hasenfeld_lane1HG002x02PE20479_2_sequence.txt.gz	HighQuality
HWVTJAFXY_HG002x1xHG002x2_19s005136-1-1_Hasenfeld_lane1HG002x02PE20483_1_sequence.txt.gz	HWVTJAFXY_HG002x1xHG002x2_19s005136-1-1_Hasenfeld_lane1HG002x02PE20483_2_sequence.txt.gz	HighQuality
HWVTJAFXY_HG002x1xHG002x2_19s005136-1-1_Hasenfeld_lane1HG002x02PE20484_1_sequence.txt.gz	HWVTJAFXY_HG002x1xHG002x2_19s005136-1-1_Hasenfeld_lane1HG002x02PE20484_2_sequence.txt.gz	HighQuality
HWVTJAFXY_HG002x1xHG002x2_19s005136-1-1_Hasenfeld_lane1HG002x02PE20485_1_sequence.txt.gz	HWVTJAFXY_HG002x1xHG002x2_19s005136-1-1_Hasenfeld_lane1HG002x02PE20485_2_sequence.txt.gz	HighQuality
HWVTJAFXY_HG002x1xHG002x2_19s005136-1-1_Hasenfeld_lane1HG002x02PE20486_1_sequence.txt.gz	HWVTJAFXY_HG002x1xHG002x2_19s005136-1-1_Hasenfeld_lane1HG002x02PE20486_2_sequence.txt.gz	HighQuality
HWVTJAFXY_HG002x1xHG002x2_19s005136-1-1_Hasenfeld_lane1HG002x02PE20487_1_sequence.txt.gz	HWVTJAFXY_HG002x1xHG002x2_19s005136-1-1_Hasenfeld_lane1HG002x02PE20487_2_sequence.txt.gz	HighQuality
HWVTJAFXY_HG002x1xHG002x2_19s005136-1-1_Hasenfeld_lane1HG002x02PE20488_1_sequence.txt.gz	HWVTJAFXY_HG002x1xHG002x2_19s005136-1-1_Hasenfeld_lane1HG002x02PE20488_2_sequence.txt.gz	HighQuality
HWVTJAFXY_HG002x1xHG002x2_19s005136-1-1_Hasenfeld_lane1HG002x02PE20490_1_sequence.txt.gz	HWVTJAFXY_HG002x1xHG002x2_19s005136-1-1_Hasenfeld_lane1HG002x02PE20490_2_sequence.txt.gz	HighQuality
HWVTJAFXY_HG002x1xHG002x2_19s005136-1-1_Hasenfeld_lane1HG002x02PE20491_1_sequence.txt.gz	HWVTJAFXY_HG002x1xHG002x2_19s005136-1-1_Hasenfeld_lane1HG002x02PE20491_2_sequence.txt.gz	HighQuality
HWVTJAFXY_HG002x1xHG002x2_19s005136-1-1_Hasenfeld_lane1HG002x02PE20492_1_sequence.txt.gz	HWVTJAFXY_HG002x1xHG002x2_19s005136-1-1_Hasenfeld_lane1HG002x02PE20492_2_sequence.txt.gz	HighQuality
HWVTJAFXY_HG002x1xHG002x2_19s005136-1-1_Hasenfeld_lane1HG002x02PE20494_1_sequence.txt.gz	HWVTJAFXY_HG002x1xHG002x2_19s005136-1-1_Hasenfeld_lane1HG002x02PE20494_2_sequence.txt.gz	HighQuality
HWVTJAFXY_HG002x1xHG002x2_19s005136-1-1_Hasenfeld_lane1HG002x01PE20302_1_sequence.txt.gz	HWVTJAFXY_HG002x1xHG002x2_19s005136-1-1_Hasenfeld_lane1HG002x01PE20302_2_sequence.txt.gz	NotHighQuality
HWVTJAFXY_HG002x1xHG002x2_19s005136-1-1_Hasenfeld_lane1HG002x01PE20304_1_sequence.txt.gz	HWVTJAFXY_HG002x1xHG002x2_19s005136-1-1_Hasenfeld_lane1HG002x01PE20304_2_sequence.txt.gz	NotHighQuality
HWVTJAFXY_HG002x1xHG002x2_19s005136-1-1_Hasenfeld_lane1HG002x01PE20309_1_sequence.txt.gz	HWVTJAFXY_HG002x1xHG002x2_19s005136-1-1_Hasenfeld_lane1HG002x01PE20309_2_sequence.txt.gz	NotHighQuality
HWVTJAFXY_HG002x1xHG002x2_19s005136-1-1_Hasenfeld_lane1HG002x01PE20310_1_sequence.txt.gz	HWVTJAFXY_HG002x1xHG002x2_19s005136-1-1_Hasenfeld_lane1HG002x01PE20310_2_sequence.txt.gz	NotHighQuality
HWVTJAFXY_HG002x1xHG002x2_19s005136-1-1_Hasenfeld_lane1HG002x01PE20311_1_sequence.txt.gz	HWVTJAFXY_HG002x1xHG002x2_19s005136-1-1_Hasenfeld_lane1HG002x01PE20311_2_sequence.txt.gz	NotHighQuality
HWVTJAFXY_HG002x1xHG002x2_19s005136-1-1_Hasenfeld_lane1HG002x01PE20312_1_sequence.txt.gz	HWVTJAFXY_HG002x1xHG002x2_19s005136-1-1_Hasenfeld_lane1HG002x01PE20312_2_sequence.txt.gz	NotHighQuality
HWVTJAFXY_HG002x1xHG002x2_19s005136-1-1_Hasenfeld_lane1HG002x01PE20314_1_sequence.txt.gz	HWVTJAFXY_HG002x1xHG002x2_19s005136-1-1_Hasenfeld_lane1HG002x01PE20314_2_sequence.txt.gz	NotHighQuality
HWVTJAFXY_HG002x1xHG002x2_19s005136-1-1_Hasenfeld_lane1HG002x01PE20316_1_sequence.txt.gz	HWVTJAFXY_HG002x1xHG002x2_19s005136-1-1_Hasenfeld_lane1HG002x01PE20316_2_sequence.txt.gz	NotHighQuality
HWVTJAFXY_HG002x1xHG002x2_19s005136-1-1_Hasenfeld_lane1HG002x01PE20317_1_sequence.txt.gz	HWVTJAFXY_HG002x1xHG002x2_19s005136-1-1_Hasenfeld_lane1HG002x01PE20317_2_sequence.txt.gz	NotHighQuality
HWVTJAFXY_HG002x1xHG002x2_19s005136-1-1_Hasenfeld_lane1HG002x01PE20320_1_sequence.txt.gz	HWVTJAFXY_HG002x1xHG002x2_19s005136-1-1_Hasenfeld_lane1HG002x01PE20320_2_sequence.txt.gz	NotHighQuality
HWVTJAFXY_HG002x1xHG002x2_19s005136-1-1_Hasenfeld_lane1HG002x01PE20321_1_sequence.txt.gz	HWVTJAFXY_HG002x1xHG002x2_19s005136-1-1_Hasenfeld_lane1HG002x01PE20321_2_sequence.txt.gz	NotHighQuality
HWVTJAFXY_HG002x1xHG002x2_19s005136-1-1_Hasenfeld_lane1HG002x01PE20322_1_sequence.txt.gz	HWVTJAFXY_HG002x1xHG002x2_19s005136-1-1_Hasenfeld_lane1HG002x01PE20322_2_sequence.txt.gz	NotHighQuality
HWVTJAFXY_HG002x1xHG002x2_19s005136-1-1_Hasenfeld_lane1HG002x01PE20323_1_sequence.txt.gz	HWVTJAFXY_HG002x1xHG002x2_19s005136-1-1_Hasenfeld_lane1HG002x01PE20323_2_sequence.txt.gz	NotHighQuality
HWVTJAFXY_HG002x1xHG002x2_19s005136-1-1_Hasenfeld_lane1HG002x01PE20324_1_sequence.txt.gz	HWVTJAFXY_HG002x1xHG002x2_19s005136-1-1_Hasenfeld_lane1HG002x01PE20324_2_sequence.txt.gz	NotHighQuality
HWVTJAFXY_HG002x1xHG002x2_19s005136-1-1_Hasenfeld_lane1HG002x01PE20326_1_sequence.txt.gz	HWVTJAFXY_HG002x1xHG002x2_19s005136-1-1_Hasenfeld_lane1HG002x01PE20326_2_sequence.txt.gz	NotHighQuality
HWVTJAFXY_HG002x1xHG002x2_19s005136-1-1_Hasenfeld_lane1HG002x01PE20330_1_sequence.txt.gz	HWVTJAFXY_HG002x1xHG002x2_19s005136-1-1_Hasenfeld_lane1HG002x01PE20330_2_sequence.txt.gz	NotHighQuality
HWVTJAFXY_HG002x1xHG002x2_19s005136-1-1_Hasenfeld_lane1HG002x01PE20333_1_sequence.txt.gz	HWVTJAFXY_HG002x1xHG002x2_19s005136-1-1_Hasenfeld_lane1HG002x01PE20333_2_sequence.txt.gz	NotHighQuality
HWVTJAFXY_HG002x1xHG002x2_19s005136-1-1_Hasenfeld_lane1HG002x01PE20338_1_sequence.txt.gz	HWVTJAFXY_HG002x1xHG002x2_19s005136-1-1_Hasenfeld_lane1HG002x01PE20338_2_sequence.txt.gz	NotHighQuality
HWVTJAFXY_HG002x1xHG002x2_19s005136-1-1_Hasenfeld_lane1HG002x01PE20344_1_sequence.txt.gz	HWVTJAFXY_HG002x1xHG002x2_19s005136-1-1_Hasenfeld_lane1HG002x01PE20344_2_sequence.txt.gz	NotHighQuality
HWVTJAFXY_HG002x1xHG002x2_19s005136-1-1_Hasenfeld_lane1HG002x01PE20346_1_sequence.txt.gz	HWVTJAFXY_HG002x1xHG002x2_19s005136-1-1_Hasenfeld_lane1HG002x01PE20346_2_sequence.txt.gz	NotHighQuality
HWVTJAFXY_HG002x1xHG002x2_19s005136-1-1_Hasenfeld_lane1HG002x01PE20348_1_sequence.txt.gz	HWVTJAFXY_HG002x1xHG002x2_19s005136-1-1_Hasenfeld_lane1HG002x01PE20348_2_sequence.txt.gz	NotHighQuality
HWVTJAFXY_HG002x1xHG002x2_19s005136-1-1_Hasenfeld_lane1HG002x01PE20349_1_sequence.txt.gz	HWVTJAFXY_HG002x1xHG002x2_19s005136-1-1_Hasenfeld_lane1HG002x01PE20349_2_sequence.txt.gz	NotHighQuality
HWVTJAFXY_HG002x1xHG002x2_19s005136-1-1_Hasenfeld_lane1HG002x01PE20354_1_sequence.txt.gz	HWVTJAFXY_HG002x1xHG002x2_19s005136-1-1_Hasenfeld_lane1HG002x01PE20354_2_sequence.txt.gz	NotHighQuality
HWVTJAFXY_HG002x1xHG002x2_19s005136-1-1_Hasenfeld_lane1HG002x01PE20360_1_sequence.txt.gz	HWVTJAFXY_HG002x1xHG002x2_19s005136-1-1_Hasenfeld_lane1HG002x01PE20360_2_sequence.txt.gz	NotHighQuality
HWVTJAFXY_HG002x1xHG002x2_19s005136-1-1_Hasenfeld_lane1HG002x01PE20365_1_sequence.txt.gz	HWVTJAFXY_HG002x1xHG002x2_19s005136-1-1_Hasenfeld_lane1HG002x01PE20365_2_sequence.txt.gz	NotHighQuality
HWVTJAFXY_HG002x1xHG002x2_19s005136-1-1_Hasenfeld_lane1HG002x01PE20366_1_sequence.txt.gz	HWVTJAFXY_HG002x1xHG002x2_19s005136-1-1_Hasenfeld_lane1HG002x01PE20366_2_sequence.txt.gz	NotHighQuality
HWVTJAFXY_HG002x1xHG002x2_19s005136-1-1_Hasenfeld_lane1HG002x01PE20369_1_sequence.txt.gz	HWVTJAFXY_HG002x1xHG002x2_19s005136-1-1_Hasenfeld_lane1HG002x01PE20369_2_sequence.txt.gz	NotHighQuality
HWVTJAFXY_HG002x1xHG002x2_19s005136-1-1_Hasenfeld_lane1HG002x01PE20370_1_sequence.txt.gz	HWVTJAFXY_HG002x1xHG002x2_19s005136-1-1_Hasenfeld_lane1HG002x01PE20370_2_sequence.txt.gz	NotHighQuality
HWVTJAFXY_HG002x1xHG002x2_19s005136-1-1_Hasenfeld_lane1HG002x01PE20371_1_sequence.txt.gz	HWVTJAFXY_HG002x1xHG002x2_19s005136-1-1_Hasenfeld_lane1HG002x01PE20371_2_sequence.txt.gz	NotHighQuality
HWVTJAFXY_HG002x1xHG002x2_19s005136-1-1_Hasenfeld_lane1HG002x01PE20372_1_sequence.txt.gz	HWVTJAFXY_HG002x1xHG002x2_19s005136-1-1_Hasenfeld_lane1HG002x01PE20372_2_sequence.txt.gz	NotHighQuality
HWVTJAFXY_HG002x1xHG002x2_19s005136-1-1_Hasenfeld_lane1HG002x01PE20373_1_sequence.txt.gz	HWVTJAFXY_HG002x1xHG002x2_19s005136-1-1_Hasenfeld_lane1HG002x01PE20373_2_sequence.txt.gz	NotHighQuality
HWVTJAFXY_HG002x1xHG002x2_19s005136-1-1_Hasenfeld_lane1HG002x01PE20375_1_sequence.txt.gz	HWVTJAFXY_HG002x1xHG002x2_19s005136-1-1_Hasenfeld_lane1HG002x01PE20375_2_sequence.txt.gz	NotHighQuality
HWVTJAFXY_HG002x1xHG002x2_19s005136-1-1_Hasenfeld_lane1HG002x01PE20380_1_sequence.txt.gz	HWVTJAFXY_HG002x1xHG002x2_19s005136-1-1_Hasenfeld_lane1HG002x01PE20380_2_sequence.txt.gz	NotHighQuality
HWVTJAFXY_HG002x1xHG002x2_19s005136-1-1_Hasenfeld_lane1HG002x01PE20382_1_sequence.txt.gz	HWVTJAFXY_HG002x1xHG002x2_19s005136-1-1_Hasenfeld_lane1HG002x01PE20382_2_sequence.txt.gz	NotHighQuality
HWVTJAFXY_HG002x1xHG002x2_19s005136-1-1_Hasenfeld_lane1HG002x01PE20383_1_sequence.txt.gz	HWVTJAFXY_HG002x1xHG002x2_19s005136-1-1_Hasenfeld_lane1HG002x01PE20383_2_sequence.txt.gz	NotHighQuality
HWVTJAFXY_HG002x1xHG002x2_19s005136-1-1_Hasenfeld_lane1HG002x01PE20384_1_sequence.txt.gz	HWVTJAFXY_HG002x1xHG002x2_19s005136-1-1_Hasenfeld_lane1HG002x01PE20384_2_sequence.txt.gz	NotHighQuality
HWVTJAFXY_HG002x1xHG002x2_19s005136-1-1_Hasenfeld_lane1HG002x01PE20385_1_sequence.txt.gz	HWVTJAFXY_HG002x1xHG002x2_19s005136-1-1_Hasenfeld_lane1HG002x01PE20385_2_sequence.txt.gz	NotHighQuality
HWVTJAFXY_HG002x1xHG002x2_19s005136-1-1_Hasenfeld_lane1HG002x01PE20386_1_sequence.txt.gz	HWVTJAFXY_HG002x1xHG002x2_19s005136-1-1_Hasenfeld_lane1HG002x01PE20386_2_sequence.txt.gz	NotHighQuality
HWVTJAFXY_HG002x1xHG002x2_19s005136-1-1_Hasenfeld_lane1HG002x01PE20390_1_sequence.txt.gz	HWVTJAFXY_HG002x1xHG002x2_19s005136-1-1_Hasenfeld_lane1HG002x01PE20390_2_sequence.txt.gz	NotHighQuality
HWVTJAFXY_HG002x1xHG002x2_19s005136-1-1_Hasenfeld_lane1HG002x01PE20394_1_sequence.txt.gz	HWVTJAFXY_HG002x1xHG002x2_19s005136-1-1_Hasenfeld_lane1HG002x01PE20394_2_sequence.txt.gz	NotHighQuality
HWVTJAFXY_HG002x1xHG002x2_19s005136-1-1_Hasenfeld_lane1HG002x01PE20395_1_sequence.txt.gz	HWVTJAFXY_HG002x1xHG002x2_19s005136-1-1_Hasenfeld_lane1HG002x01PE20395_2_sequence.txt.gz	NotHighQuality
HWVTJAFXY_HG002x1xHG002x2_19s005136-1-1_Hasenfeld_lane1HG002x01PE20396_1_sequence.txt.gz	HWVTJAFXY_HG002x1xHG002x2_19s005136-1-1_Hasenfeld_lane1HG002x01PE20396_2_sequence.txt.gz	NotHighQuality
HWVTJAFXY_HG002x1xHG002x2_19s005136-1-1_Hasenfeld_lane1HG002x02PE20401_1_sequence.txt.gz	HWVTJAFXY_HG002x1xHG002x2_19s005136-1-1_Hasenfeld_lane1HG002x02PE20401_2_sequence.txt.gz	NotHighQuality
HWVTJAFXY_HG002x1xHG002x2_19s005136-1-1_Hasenfeld_lane1HG002x02PE20402_1_sequence.txt.gz	HWVTJAFXY_HG002x1xHG002x2_19s005136-1-1_Hasenfeld_lane1HG002x02PE20402_2_sequence.txt.gz	NotHighQuality
HWVTJAFXY_HG002x1xHG002x2_19s005136-1-1_Hasenfeld_lane1HG002x02PE20404_1_sequence.txt.gz	HWVTJAFXY_HG002x1xHG002x2_19s005136-1-1_Hasenfeld_lane1HG002x02PE20404_2_sequence.txt.gz	NotHighQuality
HWVTJAFXY_HG002x1xHG002x2_19s005136-1-1_Hasenfeld_lane1HG002x02PE20406_1_sequence.txt.gz	HWVTJAFXY_HG002x1xHG002x2_19s005136-1-1_Hasenfeld_lane1HG002x02PE20406_2_sequence.txt.gz	NotHighQuality
HWVTJAFXY_HG002x1xHG002x2_19s005136-1-1_Hasenfeld_lane1HG002x02PE20408_1_sequence.txt.gz	HWVTJAFXY_HG002x1xHG002x2_19s005136-1-1_Hasenfeld_lane1HG002x02PE20408_2_sequence.txt.gz	NotHighQuality
HWVTJAFXY_HG002x1xHG002x2_19s005136-1-1_Hasenfeld_lane1HG002x02PE20409_1_sequence.txt.gz	HWVTJAFXY_HG002x1xHG002x2_19s005136-1-1_Hasenfeld_lane1HG002x02PE20409_2_sequence.txt.gz	NotHighQuality
HWVTJAFXY_HG002x1xHG002x2_19s005136-1-1_Hasenfeld_lane1HG002x02PE20410_1_sequence.txt.gz	HWVTJAFXY_HG002x1xHG002x2_19s005136-1-1_Hasenfeld_lane1HG002x02PE20410_2_sequence.txt.gz	NotHighQuality
HWVTJAFXY_HG002x1xHG002x2_19s005136-1-1_Hasenfeld_lane1HG002x02PE20411_1_sequence.txt.gz	HWVTJAFXY_HG002x1xHG002x2_19s005136-1-1_Hasenfeld_lane1HG002x02PE20411_2_sequence.txt.gz	NotHighQuality
HWVTJAFXY_HG002x1xHG002x2_19s005136-1-1_Hasenfeld_lane1HG002x02PE20412_1_sequence.txt.gz	HWVTJAFXY_HG002x1xHG002x2_19s005136-1-1_Hasenfeld_lane1HG002x02PE20412_2_sequence.txt.gz	NotHighQuality
HWVTJAFXY_HG002x1xHG002x2_19s005136-1-1_Hasenfeld_lane1HG002x02PE20413_1_sequence.txt.gz	HWVTJAFXY_HG002x1xHG002x2_19s005136-1-1_Hasenfeld_lane1HG002x02PE20413_2_sequence.txt.gz	NotHighQuality
HWVTJAFXY_HG002x1xHG002x2_19s005136-1-1_Hasenfeld_lane1HG002x02PE20415_1_sequence.txt.gz	HWVTJAFXY_HG002x1xHG002x2_19s005136-1-1_Hasenfeld_lane1HG002x02PE20415_2_sequence.txt.gz	NotHighQuality
HWVTJAFXY_HG002x1xHG002x2_19s005136-1-1_Hasenfeld_lane1HG002x02PE20418_1_sequence.txt.gz	HWVTJAFXY_HG002x1xHG002x2_19s005136-1-1_Hasenfeld_lane1HG002x02PE20418_2_sequence.txt.gz	NotHighQuality
HWVTJAFXY_HG002x1xHG002x2_19s005136-1-1_Hasenfeld_lane1HG002x02PE20420_1_sequence.txt.gz	HWVTJAFXY_HG002x1xHG002x2_19s005136-1-1_Hasenfeld_lane1HG002x02PE20420_2_sequence.txt.gz	NotHighQuality
HWVTJAFXY_HG002x1xHG002x2_19s005136-1-1_Hasenfeld_lane1HG002x02PE20423_1_sequence.txt.gz	HWVTJAFXY_HG002x1xHG002x2_19s005136-1-1_Hasenfeld_lane1HG002x02PE20423_2_sequence.txt.gz	NotHighQuality
HWVTJAFXY_HG002x1xHG002x2_19s005136-1-1_Hasenfeld_lane1HG002x02PE20426_1_sequence.txt.gz	HWVTJAFXY_HG002x1xHG002x2_19s005136-1-1_Hasenfeld_lane1HG002x02PE20426_2_sequence.txt.gz	NotHighQuality
HWVTJAFXY_HG002x1xHG002x2_19s005136-1-1_Hasenfeld_lane1HG002x02PE20427_1_sequence.txt.gz	HWVTJAFXY_HG002x1xHG002x2_19s005136-1-1_Hasenfeld_lane1HG002x02PE20427_2_sequence.txt.gz	NotHighQuality
HWVTJAFXY_HG002x1xHG002x2_19s005136-1-1_Hasenfeld_lane1HG002x02PE20429_1_sequence.txt.gz	HWVTJAFXY_HG002x1xHG002x2_19s005136-1-1_Hasenfeld_lane1HG002x02PE20429_2_sequence.txt.gz	NotHighQuality
HWVTJAFXY_HG002x1xHG002x2_19s005136-1-1_Hasenfeld_lane1HG002x02PE20433_1_sequence.txt.gz	HWVTJAFXY_HG002x1xHG002x2_19s005136-1-1_Hasenfeld_lane1HG002x02PE20433_2_sequence.txt.gz	NotHighQuality
HWVTJAFXY_HG002x1xHG002x2_19s005136-1-1_Hasenfeld_lane1HG002x02PE20436_1_sequence.txt.gz	HWVTJAFXY_HG002x1xHG002x2_19s005136-1-1_Hasenfeld_lane1HG002x02PE20436_2_sequence.txt.gz	NotHighQuality
HWVTJAFXY_HG002x1xHG002x2_19s005136-1-1_Hasenfeld_lane1HG002x02PE20437_1_sequence.txt.gz	HWVTJAFXY_HG002x1xHG002x2_19s005136-1-1_Hasenfeld_lane1HG002x02PE20437_2_sequence.txt.gz	NotHighQuality
HWVTJAFXY_HG002x1xHG002x2_19s005136-1-1_Hasenfeld_lane1HG002x02PE20438_1_sequence.txt.gz	HWVTJAFXY_HG002x1xHG002x2_19s005136-1-1_Hasenfeld_lane1HG002x02PE20438_2_sequence.txt.gz	NotHighQuality
HWVTJAFXY_HG002x1xHG002x2_19s005136-1-1_Hasenfeld_lane1HG002x02PE20441_1_sequence.txt.gz	HWVTJAFXY_HG002x1xHG002x2_19s005136-1-1_Hasenfeld_lane1HG002x02PE20441_2_sequence.txt.gz	NotHighQuality
HWVTJAFXY_HG002x1xHG002x2_19s005136-1-1_Hasenfeld_lane1HG002x02PE20442_1_sequence.txt.gz	HWVTJAFXY_HG002x1xHG002x2_19s005136-1-1_Hasenfeld_lane1HG002x02PE20442_2_sequence.txt.gz	NotHighQuality
HWVTJAFXY_HG002x1xHG002x2_19s005136-1-1_Hasenfeld_lane1HG002x02PE20444_1_sequence.txt.gz	HWVTJAFXY_HG002x1xHG002x2_19s005136-1-1_Hasenfeld_lane1HG002x02PE20444_2_sequence.txt.gz	NotHighQuality
HWVTJAFXY_HG002x1xHG002x2_19s005136-1-1_Hasenfeld_lane1HG002x02PE20446_1_sequence.txt.gz	HWVTJAFXY_HG002x1xHG002x2_19s005136-1-1_Hasenfeld_lane1HG002x02PE20446_2_sequence.txt.gz	NotHighQuality
HWVTJAFXY_HG002x1xHG002x2_19s005136-1-1_Hasenfeld_lane1HG002x02PE20447_1_sequence.txt.gz	HWVTJAFXY_HG002x1xHG002x2_19s005136-1-1_Hasenfeld_lane1HG002x02PE20447_2_sequence.txt.gz	NotHighQuality
HWVTJAFXY_HG002x1xHG002x2_19s005136-1-1_Hasenfeld_lane1HG002x02PE20448_1_sequence.txt.gz	HWVTJAFXY_HG002x1xHG002x2_19s005136-1-1_Hasenfeld_lane1HG002x02PE20448_2_sequence.txt.gz	NotHighQuality
HWVTJAFXY_HG002x1xHG002x2_19s005136-1-1_Hasenfeld_lane1HG002x02PE20449_1_sequence.txt.gz	HWVTJAFXY_HG002x1xHG002x2_19s005136-1-1_Hasenfeld_lane1HG002x02PE20449_2_sequence.txt.gz	NotHighQuality
HWVTJAFXY_HG002x1xHG002x2_19s005136-1-1_Hasenfeld_lane1HG002x02PE20451_1_sequence.txt.gz	HWVTJAFXY_HG002x1xHG002x2_19s005136-1-1_Hasenfeld_lane1HG002x02PE20451_2_sequence.txt.gz	NotHighQuality
HWVTJAFXY_HG002x1xHG002x2_19s005136-1-1_Hasenfeld_lane1HG002x02PE20453_1_sequence.txt.gz	HWVTJAFXY_HG002x1xHG002x2_19s005136-1-1_Hasenfeld_lane1HG002x02PE20453_2_sequence.txt.gz	NotHighQuality
HWVTJAFXY_HG002x1xHG002x2_19s005136-1-1_Hasenfeld_lane1HG002x02PE20455_1_sequence.txt.gz	HWVTJAFXY_HG002x1xHG002x2_19s005136-1-1_Hasenfeld_lane1HG002x02PE20455_2_sequence.txt.gz	NotHighQuality
HWVTJAFXY_HG002x1xHG002x2_19s005136-1-1_Hasenfeld_lane1HG002x02PE20457_1_sequence.txt.gz	HWVTJAFXY_HG002x1xHG002x2_19s005136-1-1_Hasenfeld_lane1HG002x02PE20457_2_sequence.txt.gz	NotHighQuality
HWVTJAFXY_HG002x1xHG002x2_19s005136-1-1_Hasenfeld_lane1HG002x02PE20459_1_sequence.txt.gz	HWVTJAFXY_HG002x1xHG002x2_19s005136-1-1_Hasenfeld_lane1HG002x02PE20459_2_sequence.txt.gz	NotHighQuality
HWVTJAFXY_HG002x1xHG002x2_19s005136-1-1_Hasenfeld_lane1HG002x02PE20460_1_sequence.txt.gz	HWVTJAFXY_HG002x1xHG002x2_19s005136-1-1_Hasenfeld_lane1HG002x02PE20460_2_sequence.txt.gz	NotHighQuality
HWVTJAFXY_HG002x1xHG002x2_19s005136-1-1_Hasenfeld_lane1HG002x02PE20461_1_sequence.txt.gz	HWVTJAFXY_HG002x1xHG002x2_19s005136-1-1_Hasenfeld_lane1HG002x02PE20461_2_sequence.txt.gz	NotHighQuality
HWVTJAFXY_HG002x1xHG002x2_19s005136-1-1_Hasenfeld_lane1HG002x02PE20462_1_sequence.txt.gz	HWVTJAFXY_HG002x1xHG002x2_19s005136-1-1_Hasenfeld_lane1HG002x02PE20462_2_sequence.txt.gz	NotHighQuality
HWVTJAFXY_HG002x1xHG002x2_19s005136-1-1_Hasenfeld_lane1HG002x02PE20463_1_sequence.txt.gz	HWVTJAFXY_HG002x1xHG002x2_19s005136-1-1_Hasenfeld_lane1HG002x02PE20463_2_sequence.txt.gz	NotHighQuality
HWVTJAFXY_HG002x1xHG002x2_19s005136-1-1_Hasenfeld_lane1HG002x02PE20465_1_sequence.txt.gz	HWVTJAFXY_HG002x1xHG002x2_19s005136-1-1_Hasenfeld_lane1HG002x02PE20465_2_sequence.txt.gz	NotHighQuality
HWVTJAFXY_HG002x1xHG002x2_19s005136-1-1_Hasenfeld_lane1HG002x02PE20468_1_sequence.txt.gz	HWVTJAFXY_HG002x1xHG002x2_19s005136-1-1_Hasenfeld_lane1HG002x02PE20468_2_sequence.txt.gz	NotHighQuality
HWVTJAFXY_HG002x1xHG002x2_19s005136-1-1_Hasenfeld_lane1HG002x02PE20470_1_sequence.txt.gz	HWVTJAFXY_HG002x1xHG002x2_19s005136-1-1_Hasenfeld_lane1HG002x02PE20470_2_sequence.txt.gz	NotHighQuality
HWVTJAFXY_HG002x1xHG002x2_19s005136-1-1_Hasenfeld_lane1HG002x02PE20471_1_sequence.txt.gz	HWVTJAFXY_HG002x1xHG002x2_19s005136-1-1_Hasenfeld_lane1HG002x02PE20471_2_sequence.txt.gz	NotHighQuality
HWVTJAFXY_HG002x1xHG002x2_19s005136-1-1_Hasenfeld_lane1HG002x02PE20472_1_sequence.txt.gz	HWVTJAFXY_HG002x1xHG002x2_19s005136-1-1_Hasenfeld_lane1HG002x02PE20472_2_sequence.txt.gz	NotHighQuality
HWVTJAFXY_HG002x1xHG002x2_19s005136-1-1_Hasenfeld_lane1HG002x02PE20474_1_sequence.txt.gz	HWVTJAFXY_HG002x1xHG002x2_19s005136-1-1_Hasenfeld_lane1HG002x02PE20474_2_sequence.txt.gz	NotHighQuality
HWVTJAFXY_HG002x1xHG002x2_19s005136-1-1_Hasenfeld_lane1HG002x02PE20475_1_sequence.txt.gz	HWVTJAFXY_HG002x1xHG002x2_19s005136-1-1_Hasenfeld_lane1HG002x02PE20475_2_sequence.txt.gz	NotHighQuality
HWVTJAFXY_HG002x1xHG002x2_19s005136-1-1_Hasenfeld_lane1HG002x02PE20476_1_sequence.txt.gz	HWVTJAFXY_HG002x1xHG002x2_19s005136-1-1_Hasenfeld_lane1HG002x02PE20476_2_sequence.txt.gz	NotHighQuality
HWVTJAFXY_HG002x1xHG002x2_19s005136-1-1_Hasenfeld_lane1HG002x02PE20477_1_sequence.txt.gz	HWVTJAFXY_HG002x1xHG002x2_19s005136-1-1_Hasenfeld_lane1HG002x02PE20477_2_sequence.txt.gz	NotHighQuality
HWVTJAFXY_HG002x1xHG002x2_19s005136-1-1_Hasenfeld_lane1HG002x02PE20478_1_sequence.txt.gz	HWVTJAFXY_HG002x1xHG002x2_19s005136-1-1_Hasenfeld_lane1HG002x02PE20478_2_sequence.txt.gz	NotHighQuality
HWVTJAFXY_HG002x1xHG002x2_19s005136-1-1_Hasenfeld_lane1HG002x02PE20480_1_sequence.txt.gz	HWVTJAFXY_HG002x1xHG002x2_19s005136-1-1_Hasenfeld_lane1HG002x02PE20480_2_sequence.txt.gz	NotHighQuality
HWVTJAFXY_HG002x1xHG002x2_19s005136-1-1_Hasenfeld_lane1HG002x02PE20481_1_sequence.txt.gz	HWVTJAFXY_HG002x1xHG002x2_19s005136-1-1_Hasenfeld_lane1HG002x02PE20481_2_sequence.txt.gz	NotHighQuality
HWVTJAFXY_HG002x1xHG002x2_19s005136-1-1_Hasenfeld_lane1HG002x02PE20482_1_sequence.txt.gz	HWVTJAFXY_HG002x1xHG002x2_19s005136-1-1_Hasenfeld_lane1HG002x02PE20482_2_sequence.txt.gz	NotHighQuality
HWVTJAFXY_HG002x1xHG002x2_19s005136-1-1_Hasenfeld_lane1HG002x02PE20489_1_sequence.txt.gz	HWVTJAFXY_HG002x1xHG002x2_19s005136-1-1_Hasenfeld_lane1HG002x02PE20489_2_sequence.txt.gz	NotHighQuality
HWVTJAFXY_HG002x1xHG002x2_19s005136-1-1_Hasenfeld_lane1HG002x02PE20493_1_sequence.txt.gz	HWVTJAFXY_HG002x1xHG002x2_19s005136-1-1_Hasenfeld_lane1HG002x02PE20493_2_sequence.txt.gz	NotHighQuality
HWVTJAFXY_HG002x1xHG002x2_19s005136-1-1_Hasenfeld_lane1HG002x02PE20495_1_sequence.txt.gz	HWVTJAFXY_HG002x1xHG002x2_19s005136-1-1_Hasenfeld_lane1HG002x02PE20495_2_sequence.txt.gz	NotHighQuality
HWVTJAFXY_HG002x1xHG002x2_19s005136-1-1_Hasenfeld_lane1HG002x02PE20496_1_sequence.txt.gz	HWVTJAFXY_HG002x1xHG002x2_19s005136-1-1_Hasenfeld_lane1HG002x02PE20496_2_sequence.txt.gz	NotHighQuality

## Sheet: Table S3 
% High-Quality Libraries	Repetition	Scaffold auN (Mbp hpc)	Fraction of 192 Library Reference auN (%)
0	1	86.9	86
25	1	94.3	93
25	2	97.8	96
25	3	85.2	84
25	4	94.4	93
50	1	95.4	94
50	2	96.8	95
50	3	99.6	98
50	4	95.4	94
75	1	99.9	98
75	2	99.6	98
75	3	97.8	96
75	4	97.8	96
100	1	99.9	98

## Sheet: Table S4
Evaluation	Metric	Graphasing	Trio
Contiguity	auN (Mbp)	66	67.9
Contiguity	N50 (Mbp)	57.8	64.9
yak trioeval	Switch Error Rate (%)	0.23	0.16
yak trioeval	Hamming Error Rate (%)	0.57	0.15
yak qv	QV	56.1	55.8
paftools misjoin	Gaps [acrocentric-only] (n)	7 [0]	2 [0]
paftools misjoin	Interchromsomal Misjoins [acrocentric-only] (n)	0 [3]	0 [4]
paftools misjoin	Inversions [acrocentric-only] (n)	1 [0]	0 [0]
paftools asmgene	MMC (%)	12	1.4
paftools asmgene	MSC (%)	1.4	0.2
